# Supplementary material for: Fundraiser engagement, third-party endorsement and crowdfunding performance: A configurational theory approach
Source: PLoS One. 2024 Aug 15;19(8):e0308717. doi: 10.1371/journal.pone.0308717 (PMC11326654; doi:10.1371/journal.pone.0308717)
Supplement: S1 Dataset — (XLS) [file pone.0308717.s004.xls]

## Sheet: Sheet1
Success	funding ratio	UP	FB_Sharing	fundraiser comment	positive comment	kmeans
0	0.0006	0	0	0	2	0
0	0.012	0	86	0	10	0
0	0.01	0	23	0	23	0
0	0.283	12	181	2	4	0
0	0.1001	8	327	2	1	0
0	0.2605	4	405	2	4	0
1	1.00017	0	36	1	10	0
0	0.5151	0	8	1	16	0
0	0.0506	0	0	3	6	0
0	0.27396	0	173	3	4	0
0	0.001586	0	91	3	1	1
0	0.0046	4	81	0	1	0
0	0.0031	0	0	0	3	0
0	0.041	2	66	0	4	0
0	5e-05	0	49	0	11	0
0	0.00157143	0	2240	0	11	0
0	0.0008	0	524	0	1	0
0	0	0	466	0	0	0
1	1.35472	0	53	0	3	0
1	1.04028	0	99	0	0	0
0	0.6715	0	141	0	1	0
0	0.2062	0	9	0	1	0
0	0	0	0	0	2	0
1	1.005	0	12	1	12	0
0	0.0236364	0	3	1	1	0
0	0.00733333	0	0	0	9	0
1	1.62583	0	10	0	3	0
0	0	0	21	0	7	0
1	1.218	1	245	0	1	0
0	0.0612	1	76	0	8	0
0	0.126	0	239	0	2	0
1	1.036	5	0	0	1	0
0	0.00160893	13	40	0	5	0
0	0.000166667	4	40	0	0	0
0	0.485652	6	339	0	2	0
1	1.0488	4	109	0	0	1
0	0.665294	0	78	0	1	0
0	0.00563636	0	33	0	0	0
0	0.186	0	262	1	1	1
0	0.204	0	50	1	3	0
0	0.0701394	0	162	0	15	0
0	0.0169224	0	80	0	0	0
0	0.284189	0	173	0	10	0
0	0.187143	6	211	0	0	0
0	0.380667	0	111	0	3	0
0	0	0	7	0	0	0
0	0.321253	0	27	0	2	1
0	0.123729	0	5	0	4	1
0	3.23077e-05	0	3	0	12	0
0	0.0160333	0	1571	0	0	0
0	0.032	0	0	0	1	0
0	0.251667	2	46	0	1	1
0	0.511753	2	398	0	12	1
0	0.120196	4	157	0	4	0
0	0	0	10	0	0	1
0	0.00492	3	223	0	0	1
0	0.308	0	579	0	4	0
0	0.0411	0	167	0	1	0
0	0	0	20	0	9	1
0	0.0176946	0	26	0	0	1
0	0	0	0	0	0	0
0	0.4046	0	94	0	1	0
0	0.74828	0	196	3	48	0
0	0.156463	2	1086	3	0	0
1	2.00326	12	279	6	3	1
0	0.399847	0	70	6	0	0
0	0.2055	10	159	2	0	0
0	0.0101	5	110	2	6	0
0	0.00428	1	18	0	11	0
0	0	0	2	0	5	1
0	0.09355	0	165	0	4	0
0	0.272444	0	41	0	1	0
1	1.05578	20	0	7	39	1
0	0.1741	9	322	7	0	0
0	0.0072	0	88	0	9	1
0	0.017	0	35	0	0	1
0	0.0122647	0	130	0	4	0
0	0.340478	0	1101	0	0	0
1	1.00015	17	412	5	9	1
0	0.043	0	8	5	7	1
0	0.607294	0	207	5	0	1
0	0.0968	3	747	9	41	1
0	0.1308	0	1296	9	1	1
0	0.000385	41	51	1	2	1
0	0.00102	0	0	1	2	0
0	0.00748	0	67	0	1	1
0	0	0	3	0	0	1
0	0.0072	0	0	2	4	0
0	0.1731	0	15	2	0	1
0	0.0156	0	1017	2	1	0
0	0.00235089	0	1079	2	1	0
1	1.098	0	123	0	6	0
0	0.2055	0	50	0	2	0
0	0.395875	2	112	2	11	0
1	1.10467	0	0	2	3	0
0	0.0822	0	18	0	1	0
0	0.3764	3	22	0	1	0
1	1	2	39	4	3	0
0	0	0	0	4	1	1
0	0.0341667	2	30	4	2	0
0	0.2124	12	126	1	12	1
0	0.106	0	203	1	0	0
0	0.405429	0	78	1	0	0
0	0.000755	3	0	18	1	1
0	0.00038	0	5	18	1	0
0	0.7232	0	15	0	2	0
0	0.06375	0	20	0	0	0
0	0.0904	4	74	6	9	0
0	0.6386	9	595	6	2	1
0	0.251667	0	67	0	0	0
0	0.766667	1	151	0	0	0
1	1.11589	3	1694	0	9	1
1	1.1066	0	1006	0	0	1
0	0	0	0	0	5	0
0	0	0	2	0	0	0
0	0	0	0	0	4	0
0	0	0	0	0	0	0
0	0.0084	0	52	0	0	0
0	0.0078	1	48	0	0	0
0	0	0	2	0	0	0
0	0.0025	0	2	0	0	0
0	0.0800667	1	60	0	1	1
0	0.1202	3	14	0	0	1
0	0.466667	0	207	0	0	1
0	0.167273	0	68	0	0	1
0	0.143167	7	212	3	0	1
0	0.11225	5	139	3	3	1
0	0.183309	0	314	0	0	1
0	0.498461	4	354	0	0	1
0	0.188171	12	568	0	0	1
0	0	0	7	0	2	1
0	0.0516667	0	10	0	0	1
0	0.632	2	88	2	2	0
0	0.018	4	135	2	0	0
0	0.1104	0	120	2	1	0
0	0.0038	2	29	1	1	0
0	0.156	0	82	1	2	0
0	0.0337333	0	2	2	0	0
0	0.0100667	0	11	2	0	1
0	0.1669	0	168	1	1	0
1	1	0	59	1	0	1
0	0.0346667	0	77	1	0	0
0	0	0	0	0	6	0
0	0.000875	0	0	0	0	0
0	0	0	0	0	0	0
0	0	0	0	0	0	0
0	0.00248	0	856	0	13	0
0	0.00016	0	414	0	0	0
0	0.598	6	27	0	15	0
0	0.831	1	37	0	0	0
0	0	1	0	2	3	0
0	0.00084	1	263	2	0	0
0	0.675167	14	178	0	8	1
0	0.324333	1	96	0	0	0
0	0.0024	2	51	0	8	0
0	0.078	4	22	0	1	0
1	1.0582	0	228	0	3	1
0	0.550667	0	186	0	0	1
0	0.00664	1	109	1	4	1
0	0.00612	0	92	1	2	0
0	0	0	0	0	2	0
0	0	0	0	0	3	0
0	0.0068	0	52	0	0	0
0	0.136857	5	29	1	7	0
1	1.00533	18	173	1	1	1
0	0.3382	1	231	1	0	1
1	1.04067	0	141	0	8	0
1	1.0815	0	176	0	0	0
0	0.046	1	149	1	3	0
0	0.216	5	81	1	0	0
0	0.128571	4	81	1	0	0
0	0.05	0	77	1	0	0
0	0.0468165	2	105	1	1	0
0	0.382353	1	35	1	0	0
0	0.384488	5	0	1	2	1
0	0	0	479	1	0	1
0	0.063	0	44	0	5	0
1	1.002	0	34	0	7	0
0	0.1831	0	275	0	0	1
0	0.0266	0	413	0	0	1
1	1.06507	5	10	5	1	1
1	1	33	491	5	11	0
0	0.052	1	22	5	0	1
0	0.568667	7	952	0	4	0
0	0.0312	0	0	0	0	0
0	0.657333	0	121	0	10	0
0	0.5866	2	499	0	0	0
0	0	0	0	0	0	0
0	0.0242	0	61	0	5	0
0	0.00125	3	1	1	17	0
0	0	1	0	1	2	0
0	0	0	0	1	0	0
0	0	0	4	1	0	0
0	0.0611	0	250	0	0	1
0	0.39	0	22	0	0	1
0	0.08	0	139	0	0	1
0	0.051	0	1	0	2	0
0	0	0	0	0	0	0
0	0	0	0	0	0	0
0	0.001	1	34	3	1	0
0	0.0532	0	29	3	2	0
0	0	0	0	0	3	0
0	0.13815	0	457	0	3	1
1	1.001	0	11	1	0	0
0	0.00055	0	110	1	0	0
0	0	0	0	0	0	0
0	0.010275	0	404	0	11	0
0	0.469143	2	38	0	9	0
0	0.33825	4	34	0	0	0
1	1.242	2	27	0	0	0
0	0.138667	0	122	0	0	0
0	0.00692471	0	49	0	4	0
0	0	0	0	0	0	0
0	0.000422857	0	101	0	10	0
0	0.00100625	0	77	0	1	1
0	0.1168	0	775	2	0	1
0	0.0342	0	291	2	0	1
0	0.138	0	1063	2	11	1
0	0.100917	0	0	0	7	0
0	0.0225833	0	26	0	5	0
0	0.0042	0	0	0	0	0
0	0.0312	0	23	0	7	0
0	0.0352	0	12	0	2	0
1	1.034	36	92	0	32	0
0	0.769333	18	172	0	0	0
0	0	0	20	0	0	0
0	0.00145327	0	312	0	0	0
0	0.0602715	1	66	4	1	1
0	0.00583237	0	27	4	0	1
0	0.0059975	0	166	0	0	0
0	0.004305	0	20	0	0	0
0	0.182528	0	454	0	0	0
0	0.612595	0	321	0	0	1
0	0.526081	0	457	0	0	1
0	0.1321	7	221	0	4	1
0	0	0	5	0	2	1
1	1	2	1077	5	5	0
0	0.376667	0	800	5	10	0
0	0.2815	0	526	5	8	0
0	0.3624	0	413	5	0	0
0	0.0471765	0	0	1	3	0
1	1.494	0	0	1	3	0
1	1.048	0	0	1	3	0
0	0.1113	1	545	0	1	1
0	0.1676	1	522	0	0	1
0	0.0491453	0	32	0	4	0
0	0.152	0	23	0	3	0
0	0.092	0	52	0	1	0
0	0	0	29	0	0	0
0	0.0989545	1	371	2	5	1
0	0.0596	0	224	2	0	0
0	0.333667	3	76	1	0	0
0	0.0502	0	30	1	1	0
0	0.6912	4	194	1	0	0
0	0.2546	0	199	1	12	0
1	1.0608	0	87	0	7	1
0	0.883355	0	178	0	0	1
0	0.0741	0	36	0	10	1
0	0.0838	0	2	0	0	1
1	1.7096	28	0	40	99	1
1	1.4436	16	785	40	16	0
0	0.0804	0	0	1	9	0
0	0.0565	1	203	1	0	1
0	0.180088	0	90	0	7	1
0	0	0	0	0	0	0
0	0.35625	0	106	0	8	0
0	0.211	2	109	0	0	0
1	4.86402	13	6648	3	3	1
0	0.00315042	0	54	3	0	0
0	0.1628	6	2	1	1	0
0	0.05365	6	172	1	1	0
0	0.564667	2	2	1	0	1
0	0	0	6	0	7	1
0	0	1	14	0	0	1
0	0.021553	2	53	0	0	1
0	2.72727e-05	0	0	0	0	0
0	0	0	0	0	0	0
0	0.0674545	0	51	2	0	0
0	0.107778	0	0	2	2	0
0	0.048	1	111	0	6	1
0	0.00675	0	1123	0	0	0
0	0.000885714	0	0	0	1	0
0	0.06	0	0	0	5	0
0	0.075	0	10	0	0	0
0	0.0333333	0	1	0	0	0
0	0.0155642	3	18	9	7	0
0	0.067288	8	57	9	18	1
0	0.11025	0	67	0	4	0
0	0	0	0	0	3	0
0	0.1665	0	160	0	2	0
0	0.0951429	1	190	0	1	1
0	0.1202	0	103	0	0	1
0	0.22238	0	267	0	1	1
0	0.00602	0	804	0	0	0
1	1.2367	8	334	5	3	0
1	3.2776	23	6567	5	4	1
1	2.368	6	137	3	13	0
0	0	0	0	3	0	0
1	1.22857	30	71	28	35	0
1	1.73	13	14	28	8	1
1	1.00969	20	49	28	2	0
1	1.136	6	61	28	0	0
1	1.01286	4	120	28	9	0
1	1.02031	5	53	28	1	1
1	1.22	0	12	28	1	0
1	1.0375	3	67	28	2	1
1	1.05714	3	7	28	0	1
1	1	3	15	28	10	1
1	1	8	71	28	25	0
1	1.01562	10	22	28	7	0
1	1.06563	6	37	28	0	1
1	1	6	40	28	0	0
1	1	4	53	28	0	0
0	0.54	6	59	0	1	0
0	0.151	1	15	0	14	0
0	0.0081	0	45	0	12	0
0	0.2252	0	62	0	7	0
1	2.572	13	361	3	4	0
1	1.73714	4	236	3	0	0
1	2.07429	6	155	3	1	0
0	0.290067	3	255	0	1	0
0	0.5404	0	54	0	0	0
0	0.27806	30	0	68	78	1
1	3.65333	50	454	68	84	1
0	0.29513	0	1918	0	2	0
0	0.0565652	0	174	0	5	1
0	0.0634498	22	27	1	0	0
0	0.0730779	19	3	1	30	0
0	0	0	1	1	5	0
0	0.00425066	19	1	1	0	0
0	0.302	0	7	0	5	0
0	0.3587	1	323	0	0	1
0	0	0	346	1	0	0
0	0.287333	7	438	1	1	0
0	0.288556	0	88	0	1	1
0	0.212	0	7	0	10	1
0	0	0	0	0	0	0
0	0.89	0	186	0	10	1
0	0.116	0	130	0	3	1
0	0.3	1	71	0	0	0
0	0.200133	3	287	1	0	1
0	0.0677143	0	73	1	0	0
0	0	0	462	1	0	0
0	0.0451	3	168	1	0	0
0	0.303429	25	143	26	14	1
0	0.3232	25	16	26	5	1
0	0.757	22	7	26	6	1
1	3.537	21	18	26	20	1
1	2.62	7	33	26	2	1
1	7.97	7	21	26	1	1
0	0.04142	1	53	0	4	1
0	0.0226	2	0	0	2	0
0	0.000673333	0	59	0	0	0
0	0.813	1	247	0	1	0
0	0.2755	0	215	0	0	0
1	1.20933	0	125	0	1	0
0	0.859602	0	230	0	2	0
0	0	0	0	0	0	1
0	0	0	1	0	0	1
0	0.262	0	10	4	9	0
0	0.3296	9	191	4	1	1
0	0.0334	0	4	0	9	0
0	0.0942	0	2	0	0	0
0	0	0	37	0	0	0
0	0.0666667	0	132	0	0	0
0	0.02	0	51	0	0	0
0	0.0875	1	84	0	0	0
0	0.67098	0	0	26	43	0
0	0.0436667	0	33	26	2	0
0	0.00201854	0	6	0	0	0
0	0.0003013	0	10	0	0	1
0	0.23	0	15	0	0	1
0	0.33	0	38	0	0	0
0	0.459	3	320	0	1	1
0	0.3	0	7	0	0	0
0	0.007	0	15	0	1	0
0	0.6425	0	0	0	4	0
0	0.04	0	0	0	0	0
0	0.0333333	0	5	0	3	0
0	0.624667	1	226	0	21	0
0	0.3142	0	78	0	0	1
0	0.468267	0	1071	0	4	0
0	0.0317391	0	175	0	0	1
1	1	9	272	0	3	1
0	0.530667	3	440	0	0	0
0	0.048	2	21	0	0	0
1	1.31671	23	286	6	8	1
0	0.40344	20	893	6	1	0
0	0.0006	3	277	0	12	0
0	0.0005	0	0	0	7	0
0	0.00032	3	203	0	0	0
0	0	0	50	0	0	1
1	1.0026	6	244	6	58	0
1	1.03017	14	45	6	25	0
1	1.0544	5	58	6	1	1
0	0.0075	2	15	1	1	0
0	0.1	0	17	1	0	0
0	0.061	0	26	1	9	1
0	0.071875	4	24	1	0	1
0	0.77775	10	392	0	0	1
0	0.472	0	81	0	0	0
0	0	0	0	0	1	0
0	0.0130359	0	146	0	0	1
0	0.04142	2	28	0	8	0
0	0	0	6	0	1	0
0	0.03055	0	203	0	1	1
0	0.0135333	0	188	0	2	1
0	0.236286	0	28	0	7	0
0	0.180667	0	0	0	0	0
0	7.825e-05	0	65	0	9	1
0	0	0	0	0	0	1
1	1.00767	0	155	0	0	0
0	0.747568	0	139	0	0	0
0	0.282	10	13	0	0	1
0	0.024	5	0	0	0	1
0	0.0303264	5	4	5	1	0
0	0	0	0	5	0	0
0	0.009	2	4	5	2	0
0	0.01	0	4	5	2	0
0	0.0005	0	14	5	4	0
0	0.00186667	0	1	5	5	0
0	0.0002	0	0	5	12	0
0	0.0005	1	17	5	3	0
0	0.00166667	0	10	5	0	0
0	0.03188	0	71	3	2	0
0	0.0473333	0	6	3	0	0
0	0.0278148	0	0	3	0	0
0	0.0703333	0	68	0	5	0
0	0	0	27	0	0	0
0	0	0	0	0	3	0
0	0.201	0	57	0	0	1
0	0	4	0	0	3	0
0	0	0	0	0	0	0
0	8e-05	0	0	1	1	0
0	0.00171429	0	2	1	24	0
0	0.014	2	0	1	1	0
0	0.14	0	366	1	0	0
0	0.00199454	0	124	0	11	0
0	0.0342251	1	2309	0	1	1
0	0.0764	0	262	0	0	1
0	0.0283333	0	143	0	0	0
0	0.24205	9	379	0	34	0
0	0.08068	5	254	0	0	0
0	0	0	351	0	0	0
0	0.0221	0	898	0	0	0
0	0.0038	0	6	2	1	0
0	0.1796	0	4	2	3	0
0	0.015	0	4	0	1	1
0	0.0356615	1	171	0	4	1
0	0.0265	2	16	0	0	1
0	0.0216667	0	15	0	0	1
0	0.077	0	48	0	0	1
0	0	1	1	0	8	0
0	0.246	0	4	0	8	0
1	1.0828	1	86	0	3	0
0	0.0774118	1	56	0	0	1
0	0.2948	0	91	0	1	0
0	0	0	10	0	24	0
0	0.164	0	10	0	3	0
0	0.306855	0	173	0	7	0
0	0.0205145	0	45	0	0	0
0	0.281	1	104	0	4	0
0	0.008	0	28	0	0	0
0	0.15925	0	10	0	6	1
0	0.099	0	87	0	0	0
0	0.51775	0	22	0	21	0
0	0.0405	0	4	0	0	0
0	0.296	0	202	0	1	0
0	0.0506667	0	15	0	0	0
0	0.00211	3	148	0	2	1
0	0.00346	0	433	0	0	1
0	0.0028	0	0	0	0	0
0	0	0	0	0	0	0
0	0.70275	0	289	0	0	0
0	0.0671	0	284	0	0	0
0	0.058	0	129	0	0	0
0	0.2155	13	1826	18	4	1
0	0.0574286	6	43	18	0	1
0	0.203263	5	78	0	0	0
0	0.6484	0	16	0	0	0
0	0.0221	1	0	0	8	0
0	0.4204	8	99	0	11	1
0	0.009804	1	177	0	1	0
0	0.01281	0	12	0	0	0
0	0.0741175	0	339	0	8	0
0	0.307952	2	304	0	6	0
0	0.288656	4	10501	3	224	0
0	4.56e-05	4	6	0	6	0
0	0.000633333	3	9	0	7	0
0	0.226392	0	125	0	3	0
0	0.284245	0	40	0	0	0
0	0.00830966	0	21	0	0	0
0	0.7524	0	194	0	1	0
0	0.311628	0	80	0	0	0
0	0.650667	0	96	0	0	0
1	1.19314	3	97	4	25	0
0	0.861	18	376	4	14	1
0	0	0	0	0	4	0
0	0.101	0	27	0	20	0
0	0	0	117	0	3	0
0	0.00810594	0	103	0	1	1
0	0.00664	0	12	0	0	0
0	0	0	1067	0	0	0
0	0.00910322	1	493	1	12	0
0	0.000271867	0	10	1	5	0
0	0.117222	0	34	1	6	0
0	0.0133	1	117	0	2	1
0	0	0	1	0	0	0
0	0	0	51	0	0	0
0	0.08	0	44	0	0	1
0	0	0	1	0	0	1
0	0	13	0	0	1	1
0	0	0	0	0	4	0
0	0.193	0	70	0	30	0
1	1.07773	0	49	5	15	0
0	0.745959	4	61	5	38	1
0	0.30879	0	87	5	3	0
0	0.240723	0	111	0	13	0
0	0.310706	0	157	0	0	0
0	0.362523	0	142	0	9	1
0	0.0762381	0	148	0	0	1
0	0.000228	0	0	0	6	0
0	0	0	0	0	20	0
0	0.000168	0	0	0	0	0
1	1.5761	9	2	6	22	0
0	0.33424	12	0	6	12	0
0	0.31	9	0	6	23	1
0	0.6515	4	0	6	17	0
0	0.7855	19	0	6	16	1
0	0.497	2	0	6	11	1
1	1	0	0	6	10	1
0	0.4414	0	139	6	6	1
0	0.609	0	0	6	1	1
1	1.937	0	45	6	3	1
1	1.0054	3	176	6	2	1
1	1.00333	0	95	6	1	1
0	0.265	0	131	6	9	1
1	1.01967	0	193	6	0	1
0	0.245167	2	619	0	0	1
0	0.206667	3	21	0	4	0
1	1.07075	2	47	0	17	0
0	0.683439	0	118	0	0	0
0	0.268375	2	198	0	0	1
0	0.330051	0	0	0	0	1
1	1.03683	0	281	0	0	1
0	0.0170833	0	52	0	5	1
0	0.048	0	48	0	38	1
0	0.13744	3	920	0	3	1
0	0.0661	3	27	0	0	1
0	0.543373	0	1868	0	45	0
0	0.31122	0	1190	0	0	0
0	0.11425	9	20	3	3	1
0	0.1041	5	0	3	1	1
0	0.1861	0	328	3	1	0
0	0.00305	0	9	0	6	0
0	0	0	1	0	0	0
0	0.025	4	73	1	0	0
0	0.025	0	31	1	2	0
0	0.55	4	0	1	6	0
0	0.295	0	80	1	1	0
0	0.1	0	44	1	6	0
0	0.155	0	2	1	6	0
0	0.07	0	21	1	11	0
0	0.385	0	50	1	3	0
0	0.33	0	80	1	9	0
0	0.18	0	6	1	11	1
0	0.2	0	29	1	5	0
0	0.00686	0	223	0	2	0
0	0.139133	0	595	0	0	0
0	0.0397	3	4	9	13	1
0	0.00977778	0	16	9	2	1
0	0.021	9	350	15	7	0
0	0.00358333	8	127	15	7	1
0	0	4	35	15	1	0
1	1.00015	13	263	3	4	1
0	0.630697	7	9	3	3	1
1	3.16082	5	93	3	6	1
0	0.264141	1	0	3	1	1
0	0.0116	0	117	0	9	1
0	0	0	8	0	0	0
0	0	0	1	0	7	0
0	0	0	0	0	7	0
0	0	3	2538	0	0	1
0	0.0337	5	49	18	7	1
0	0.4522	15	107	18	3	0
0	0	1	3	0	5	0
0	0	5	3	0	3	0
0	0.000396667	3	63	0	0	1
0	0.0505	2	12	1	0	1
0	0.0073	2	279	1	1	0
0	0.016	0	31	1	0	0
0	0.08	2	19	1	0	0
0	0.0081	0	37	0	4	1
0	0.296125	0	31	0	0	0
1	3.55	12	0	50	13	1
1	1.25	2	74	50	4	0
1	1.16	4	325	50	4	0
0	0.00106	0	62	1	1	0
0	0.00101	0	20	1	0	0
0	0	0	0	0	6	1
0	0.00242	0	141	0	0	1
0	0.6411	0	1677	0	1	0
0	0.088	0	355	0	0	1
0	0.10005	0	146	0	0	0
1	1.31808	0	515	0	2	0
0	0.3066	0	164	0	1	0
0	0.0471	0	66	0	0	1
0	0.0648421	0	38	0	0	1
0	0.00655	0	13	1	3	1
0	0.00340067	0	13	1	0	1
0	0.41175	0	158	0	7	0
0	0.336	0	126	0	3	0
1	1.264	4	132	6	10	0
1	1.642	9	54	6	2	0
1	1.136	2	160	6	1	0
1	1.185	3	161	6	2	1
1	1	5	85	6	0	0
1	1.562	3	49	6	1	0
1	1.106	7	61	6	0	0
0	0.06	0	63	1	1	0
0	0.169554	0	305	1	9	0
0	0.273333	0	88	1	0	0
0	0.0152083	0	131	1	0	0
0	0.00866667	0	0	0	6	0
0	0.0746667	0	201	0	20	1
0	0.545636	1	131	0	5	0
1	1.53655	5	27	0	28	0
0	0.017	0	17	0	0	0
0	0.232727	1	13	0	0	0
0	0.680167	6	251	0	10	0
0	0.02555	0	4	0	9	0
0	0.0001	28	344	0	4	0
0	0	0	0	0	3	0
0	0.415636	0	745	0	2	0
0	0.0776	1	544	0	3	1
0	0.2655	0	236	1	10	0
0	0.2086	0	380	1	0	0
0	0.00222	0	25	0	7	1
0	0	0	0	0	9	1
1	1.00015	1	169	0	1	0
0	0.448069	2	132	0	0	0
0	0.190029	0	32	0	0	0
0	0.015389	2	309	1	3	0
0	0.0051	3	1925	1	4	0
0	0	0	0	0	31	1
0	0.155333	1	175	0	9	1
0	0.140787	0	83	0	2	0
0	0.067625	0	133	0	3	0
0	0.7665	0	91	0	2	0
0	0.173025	0	171	0	0	0
0	0	0	11	0	0	0
1	1	0	285	1	14	0
0	0.0815	0	0	1	16	0
0	0.002	0	2	1	0	0
0	0	0	0	0	4	0
0	0.000375	0	0	0	9	0
0	0.00015	0	0	0	5	0
0	0.278916	1	84	0	4	0
0	0.0422989	0	23	0	1	1
1	1.02448	0	53	0	0	1
0	0.00535	0	195	0	0	0
0	0.00012	2	428	0	1	0
0	0.048	5	0	3	2	1
0	0.2732	5	47	3	0	1
0	0.182	2	5	3	0	0
0	0.509267	0	24	0	5	1
0	0.191467	0	0	0	0	1
0	0.3305	0	176	0	1	1
0	0.239143	0	168	0	0	0
0	0.088	0	55	0	3	0
0	0.162	0	38	0	10	0
0	0	0	66	0	2	0
0	3e-05	0	90	0	5	0
0	0.4121	4	467	0	1	1
0	0.353232	1	65	0	0	1
0	0.0808	0	382	0	19	1
0	0.0388	0	154	0	0	1
0	2.45298e-05	0	66	0	1	0
0	0	0	29	0	3	0
0	0	0	0	0	0	0
0	0.301556	0	0	1	6	0
0	0.102143	0	28	1	8	1
0	0.00259091	0	5	1	0	0
0	0.0161594	3	74	1	1	1
1	1.33222	19	243	1	0	0
0	0.251317	0	19	0	0	0
0	0.08365	0	26	0	0	0
0	0.000416	0	165	1	0	0
0	0.00284	1	592	1	0	0
0	0.00208379	2	73	0	0	1
0	0	1	249	0	0	1
0	0.01224	0	106	0	2	0
0	0.0100667	0	338	0	0	0
0	0.0655	0	31	0	35	0
0	0	0	26	0	4	0
1	5.23052	18	447	12	93	0
1	4.96164	12	471	12	52	0
1	3.352	0	12	0	4	1
0	0.411	0	97	0	3	0
0	0.000506667	4	16	2	0	0
0	0.00116	0	4	2	1	0
0	0.114151	2	67	0	10	1
0	0.106	0	16	0	0	1
1	1.0003	19	236	5	15	1
0	0.2193	5	713	5	7	0
0	0.0517143	0	0	0	4	0
0	0.1742	0	0	0	0	0
0	0.0576	0	29	0	5	0
0	0	0	0	0	3	0
1	1	3	183	0	4	0
0	0.139	0	57	0	0	0
1	1.01	1	115	0	0	0
0	0.2032	0	4	0	2	0
0	0.03365	0	480	0	0	1
0	0.0478322	0	83	0	3	0
0	0.037	2	65	0	0	0
0	0.195512	2	75	0	3	0
0	0.662624	1	76	0	0	0
0	0.000230824	10	13618	0	27	0
0	0	0	2	0	7	0
0	0.299091	3	397	0	1	0
0	0.145833	0	82	0	0	0
0	0.00333333	0	19	0	0	0
0	0.1835	0	29	0	0	0
0	0.00501667	0	67	0	0	0
0	0.000166667	0	48	0	0	0
1	1	0	457	0	0	1
0	0.001	0	119	4	3	0
0	0.0622	1	67	4	4	0
0	0.187143	1	0	0	0	0
0	0	0	10	0	0	0
0	0	0	0	0	29	0
0	0	0	0	0	0	0
1	1.66183	0	425	0	3	1
0	0.7792	2	74	0	0	0
0	0	0	0	0	0	0
1	1.001	0	10	0	0	0
0	0	0	0	0	0	0
1	14.184	18	14	53	33	1
1	12.075	18	12	53	34	1
0	0.0319859	6	320	6	8	0
0	0.342706	5	20	6	1	0
1	1	5	569	6	10	0
0	0.0103883	0	239	0	1	1
0	0.00142879	0	1	0	0	1
0	0.0513829	0	94	0	0	0
0	0.0118439	0	30	0	0	0
0	0	0	194	0	0	0
0	0.0692964	0	325	0	0	0
1	1	60	960	35	6	0
0	0.102222	4	276	35	2	0
0	0	0	1	35	0	0
0	0.08075	5	474	0	0	0
0	0.026	0	4	0	0	1
0	0.326173	10	600	0	5	1
0	0.05158	3	58	0	0	1
0	0	0	45	1	0	1
0	0.00401	0	21	1	1	0
0	0.098	2	202	0	6	1
0	0.0873016	0	152	0	0	0
0	0.0368	7	57	0	1	1
0	0.001	0	19	0	0	0
0	0.00283114	5	21	0	4	0
0	0	0	8	0	0	0
0	0.0164688	2	40	0	0	1
0	0.114556	0	114	0	0	0
1	1.04211	7	188	0	0	0
0	0.0930042	1	57	0	0	0
0	0	1	1	0	2	0
0	0.00769295	3	200	0	6	0
0	0	0	37	0	3	1
0	0.03625	0	127	0	0	0
0	0.144353	5	1218	0	13	0
0	0.469333	4	166	0	8	0
0	0.00168333	0	0	2	30	0
0	0.0035898	0	93	2	0	0
0	0.244	2	6	0	0	0
0	0	0	1	0	0	1
0	0.012	3	0	0	36	0
0	0	0	0	0	0	0
0	0.00173333	4	177	2	0	1
0	0.1244	0	86	2	1	1
0	0.063	0	44	2	0	1
0	0.000144	0	0	3	0	0
0	0	0	0	3	1	0
0	0	0	0	3	1	0
0	2.2e-05	0	1	0	0	1
0	0.00302158	0	14	0	0	1
0	0	0	23	1	0	0
0	0.143333	0	53	1	1	0
0	0	0	184	0	12	0
0	0	0	35	0	0	0
0	0.421467	0	43	0	2	0
0	0.658615	0	84	0	0	0
0	0.552	10	201	0	2	0
0	0.249678	5	101	0	0	0
0	0.319143	4	25	4	6	0
0	0.117083	5	0	4	0	1
0	0.000434987	0	156	0	8	1
0	0.0516328	0	110	0	0	1
0	0	0	0	0	7	0
0	0	0	0	0	0	0
0	0.00160333	0	408	0	24	1
0	0.01944	0	18	0	0	0
0	0.4011	18	2	5	21	0
0	0.4402	4	87	5	12	0
1	1.151	1	22	8	8	0
1	1.4135	4	80	8	1	0
0	0.00755623	4	249	0	2	0
0	0	0	10	0	0	0
0	0.143686	9	427	0	1	0
0	0.474857	5	73	0	0	1
0	0	0	0	0	2	0
0	0.439287	0	231	0	1	0
0	0	0	0	0	3	1
0	0.1705	0	474	0	6	0
0	0.222857	0	0	0	5	0
0	0	1	18	0	0	0
0	0.3252	3	111	0	0	0
0	0.0658621	34	167	19	20	1
0	0.482	0	1054	19	15	0
1	3.45	0	185	19	9	0
1	1.05	0	150	19	1	0
1	1.00015	0	746	0	0	0
0	0.704909	0	985	0	0	0
1	1.00015	0	567	0	0	0
0	0.829461	0	4	0	0	0
0	0.298446	0	8	0	0	0
0	0.214942	0	188	0	0	0
0	0	0	3	0	1	1
0	0.042	0	0	0	1	1
0	0.0086	3	1	0	0	0
0	0.0013	0	27	0	4	0
0	0.0285	0	39	0	4	1
0	0.0955	3	53	0	1	1
0	0.370257	1	15	0	0	0
1	1.12222	1	136	0	0	0
0	0.606	0	59	0	1	0
0	0.885	0	130	0	3	0
0	0.6775	0	125	0	0	1
0	0.876667	0	182	0	1	0
0	0.560086	0	36	0	13	0
0	0.71011	0	0	0	0	0
1	1.00015	0	0	0	0	0
0	0.128299	0	120	0	8	0
0	0.0644476	0	11	0	0	0
0	0.316456	0	1316	0	2	1
0	0.0254053	0	148	0	0	0
1	3.54	9	141	0	11	0
0	0.7392	3	132	0	0	0
0	0.6048	4	89	0	0	0
0	0.7328	3	66	0	0	0
0	0.82	0	341	0	2	0
0	0.384369	5	85	0	0	1
0	0.27306	5	116	0	0	1
0	0.136007	1	66	0	0	1
0	0.0138487	0	177	0	1	0
0	0	0	0	0	0	0
0	0.128667	0	60	0	3	1
0	0.021	0	34	0	0	0
0	0	0	3	0	1	0
0	0.1271	2	123	0	4	0
0	0	0	2	0	0	0
0	0.33	0	42	0	0	0
0	0	0	2	0	1	0
0	0.131407	0	9	0	4	1
0	0	0	0	0	0	0
0	0.137094	10	663	21	21	1
0	0.109655	5	173	21	8	1
0	0.00333333	0	15	21	1	0
0	0.0163333	4	38	0	10	0
0	0.0202667	4	524	0	0	1
0	0	0	0	0	5	0
0	0.324	0	20	0	7	0
0	0.0385	0	136	0	6	0
0	0.112	0	36	0	0	0
1	1.4232	0	73	0	6	0
0	0.446	0	10	0	0	0
1	1.0097	0	4	0	3	0
0	0.041	0	92	0	1	0
0	0.830851	0	101	0	1	0
0	0.0058	0	159	6	1	0
0	0.214	0	2240	6	2	0
0	0.134	0	5	6	1	0
0	0	0	3	6	0	0
0	0.428	1	17445	6	1	1
1	3.422	0	3	0	11	1
1	2.152	0	2	0	0	1
0	0	0	0	0	5	0
0	0.000574286	0	14	0	0	0
0	0	0	0	0	0	0
0	0	0	27	2	4	0
0	0	0	3	2	0	0
0	0.0993846	3	130	0	0	0
0	0.0234771	4	249	0	0	1
1	1	0	62	0	5	0
0	0.168	0	0	0	0	0
0	0	0	0	0	0	0
0	0.908667	3	312	0	1	1
1	1.077	1	58	0	0	1
0	4.15483e-05	0	9	1	2	0
0	0	0	17	1	0	1
0	0.702	0	2	0	0	0
0	0.772	0	17	0	0	0
0	0.134	0	14	0	0	0
0	0.000736842	0	10	0	3	1
0	0	0	82	0	0	0
1	1.322	0	29	0	7	0
0	0.7065	8	2000	0	2	0
0	0.00044	0	13	2	1	0
0	0.000184	0	169	2	1	1
0	0.00106	0	470	2	0	1
0	0.00103333	0	57	2	0	1
0	0.100867	1	116	0	0	0
0	0.0601	0	7	0	0	0
0	0.02232	0	695	0	1	1
0	0.01604	0	208	0	0	1
0	0.768667	0	364	0	4	0
0	0.567	0	72	0	0	0
0	0.0238308	0	477	0	0	1
0	0.0542	0	114	0	0	1
0	0.8402	8	355	0	0	0
0	0.8824	0	401	0	1	0
0	0.0019547	2	204	3	2	0
0	0	1	34	3	0	1
1	1.1064	9	121	0	27	1
0	0.2102	8	28	0	7	1
0	0.164333	0	90	0	0	0
0	0.884	0	52	0	4	0
0	0.52	0	70	0	0	0
0	0.0369191	0	72	0	0	1
0	0.0303861	0	244	0	0	1
0	0.3671	9	1557	0	0	1
0	0.0850107	0	71	0	0	1
0	0.202095	0	61	0	0	0
0	0.153658	0	1	0	0	0
0	0.226491	2	317	0	0	0
1	1.596	0	94	0	0	0
0	0.0227	33	759	0	6	0
0	0.00232	17	2769	0	0	0
0	0.277889	0	901	0	3	0
0	0.545077	0	2750	0	0	0
0	0	0	0	0	0	0
0	0.00171429	2	9	0	1	0
0	0.041	5	27	0	0	0
0	0.0181111	0	16	0	0	1
0	0	0	0	0	0	0
1	1	2	61	0	1	1
1	1.10167	0	120	0	0	0
0	0.4764	0	224	0	0	0
0	0.9839	0	365	0	1	0
0	0	0	139	0	0	0
0	0.00757705	0	17	1	0	0
0	3.8859e-09	0	12	1	0	1
1	1.1085	2	1625	0	2	1
0	0.582	0	154	0	0	0
0	0.000491504	0	274	0	0	1
0	0	0	26	0	0	1
0	0	1	108	4	3	1
0	0.0566	4	5	4	1	1
0	0	0	1	4	0	1
1	1.07455	11	183	17	29	0
1	1.0088	18	66	17	16	0
1	1.42868	10	427	17	8	0
0	0.00345	1	1405	0	2	1
0	0	0	0	0	0	0
0	0.107	1	86	0	1	0
0	0	0	11	0	0	0
0	0	0	6	0	0	0
0	0.0410063	10	435	0	1	0
0	0.167426	8	1197	0	0	1
0	0.0402562	0	147	0	0	1
0	0	0	96	0	0	1
0	0.0519561	1	577	0	0	1
0	0.884667	7	164	0	3	1
0	0.0705	1	0	0	0	1
0	0.10455	0	43	0	0	0
0	0.000334199	0	13	0	0	0
0	0.000839629	0	47	0	0	0
1	1.2572	3	0	1	1	0
0	0.807312	6	153	1	39	0
0	0.83644	8	11420	0	0	0
0	0.44619	14	1963	0	0	0
0	0.13255	0	36	0	0	0
0	0.21524	0	107	0	0	0
0	0.000504	0	169	0	0	1
0	0.00215	0	78	0	0	0
0	0.0431429	0	314	0	0	0
0	0.0966667	0	157	0	0	0
0	0.553357	3	106	0	0	1
0	0.500933	1	30	0	1	1
0	0.0432	1	0	5	3	1
0	0	0	10	5	1	0
0	0.0114	0	93	0	0	0
0	0.0084	0	23	0	0	0
0	0.000969101	0	46	0	2	0
0	0	0	32	0	1	0
0	0.0650388	0	0	0	1	0
0	0.00704211	0	202	0	6	0
0	0.0191	0	4	0	0	1
1	1	8	94	0	1	0
0	0	0	14	0	0	0
0	0	0	0	0	0	0
0	0.0056	0	0	0	0	0
0	0.032	0	1	0	0	0
0	0.75224	1	337	3	67	0
0	0.29215	0	0	3	3	1
0	0.2376	0	91	3	1	0
0	0.00395385	0	709	0	1	1
0	0	0	34	0	0	0
1	1.076	0	0	1	8	0
0	0.3085	0	84	1	0	0
0	0.5705	4	67	1	1	0
0	0	6	1091	7	1	1
0	0.000256	3	0	7	5	1
0	0.532	0	1	0	0	0
0	0.164	0	0	0	0	0
0	0.18615	0	592	0	0	1
0	0.0348	0	36	0	0	1
0	0.12824	0	74	0	0	1
0	0.0245	0	16	0	0	0
0	0.1581	0	145	0	0	1
0	0	0	0	0	0	1
0	0.00146	0	2081	0	0	1
0	0	0	9	0	0	1
0	0.207	0	18	0	0	1
0	0.1005	0	1	0	0	1
0	0.1004	3	104	0	0	0
0	0.0232	1	132	0	0	0
0	0.0222	2	43	0	0	0
1	1.05267	0	197	0	0	0
1	1.01875	1	638	0	0	0
0	0.9294	4	12	0	0	0
0	0.8289	2	4	0	0	0
0	0.0361474	0	89	0	0	1
0	0.0738354	0	0	0	0	0
0	0.373667	0	110	0	0	1
0	0.00807382	0	55	0	0	1
0	0.0285623	0	0	0	0	0
0	0.0419847	0	0	0	0	0
0	0.220068	0	0	0	0	0
0	0.2175	0	8	2	0	0
0	0.0125	0	1	2	1	0
0	0.44	0	0	2	10	0
1	1.52	1	0	2	21	0
0	0.435	0	0	2	3	0
0	0.515	0	84	2	1	0
1	1.00783	0	259	2	2	0
0	0.44	0	181	2	1	0
1	1.07	0	262	2	1	0
1	1.03	0	225	2	0	0
0	0.00626667	0	134	0	0	0
0	0.0111	0	132	0	0	0
0	0	0	0	0	0	0
0	0.000704	3	7	0	0	0
0	0.4424	0	400	0	0	0
0	0.320667	0	300	0	0	0
0	0.1476	7	1328	19	10	1
0	0.4122	4	95	19	0	0
0	0.0239634	0	190	0	0	0
0	0.081898	0	528	0	0	0
0	0.0223894	0	107	0	0	0
0	0.00220994	0	41	0	0	1
0	0.0226667	2	28	0	0	0
0	0	0	1	0	0	0
0	0	0	7	0	0	0
0	0.0748667	1	38	0	0	1
0	0	1	25	0	0	1
0	0	0	0	0	0	0
0	0	0	8	0	0	1
0	0	0	35	0	0	1
0	0	0	0	0	0	0
0	0.000301149	0	78	0	0	0
1	1.098	5	98	0	0	0
0	0.0175	0	9	0	0	0
0	0.525	2	82	0	0	0
1	1.078	4	92	0	0	0
0	0.0959167	8	1090	27	14	0
0	0.0061	4	58	27	3	0
0	0.0076	10	1005	4	3	0
0	0	0	1	4	0	1
1	1	6	2220	4	30	1
1	1.27733	50	3	12	70	0
1	1.20604	8	714	12	1	1
0	0.01055	0	56	0	0	0
0	0.0026	0	24	0	0	0
0	0.00894737	0	148	1	0	1
0	0.0579487	0	11	1	0	1
0	0.145	0	0	1	0	1
0	0	0	0	1	0	1
0	0.2242	6	212	0	0	1
0	0.8982	6	0	0	0	1
0	0.9125	0	51	3	6	0
1	1	0	208	3	9	0
0	0.366667	0	0	3	0	0
0	0.0944	0	46	0	0	0
0	0.127333	0	14	0	0	0
0	0.0343818	0	124	0	0	1
0	0.0311	0	84	0	0	0
0	0.1001	0	199	0	0	0
0	0.282	0	0	0	0	0
0	0.206	0	0	0	0	0
0	0.08466	1	0	2	14	0
0	0.375533	17	250	2	1	0
0	0	0	1	0	0	1
0	0.01504	0	16	0	0	1
0	0	0	6	0	0	0
0	0.16	0	0	0	0	0
0	0	0	5	0	0	0
0	0	0	0	0	0	0
1	1	5	626	1	1	1
1	1	4	204	1	0	0
1	1	4	575	1	1	1
1	1	1	272	1	0	1
0	0	0	5	1	0	1
0	0.245	0	89	1	0	1
0	0.3755	0	137	0	0	0
0	0.1955	0	48	0	0	0
0	0.01375	0	0	0	0	0
0	0.00971429	0	18	0	0	0
0	0.0664211	0	10	0	0	1
0	0.0401818	0	166	0	0	1
1	1.69385	0	104	2	0	0
1	1.85636	0	42	2	0	0
0	0.024	2	710	0	0	0
0	0.195	0	130	0	0	0
0	0.829583	7	850	0	0	1
0	0.280145	0	83	0	0	0
0	0.622631	0	152	0	0	0
0	0.277233	0	29	0	0	0
0	0.3428	0	163	0	0	1
0	0.1336	1	80	0	0	0
1	1.2598	14	0	0	41	0
0	0.05	0	0	0	2	0
1	1.1388	10	1459	0	8	1
1	1.00455	8	1370	0	8	1
0	0.13526	0	262	0	0	0
0	0.101	0	66	0	0	0
0	0.0126154	0	137	1	0	0
0	0.0305556	5	163	1	0	0
0	0	0	0	0	0	0
0	0	0	0	0	19	0
0	0.000168	4	88	0	0	0
0	0.00285	0	24	2	2	1
0	0.0003	0	1	2	0	0
0	0.0051	0	28	0	0	0
0	0.0176	0	4	0	0	0
1	1.492	0	24	0	0	1
0	0.284167	0	82	0	0	0
0	0.1106	7	49	0	0	1
0	0.0321481	4	26	0	0	1
0	0.300709	0	47	0	0	0
0	0.0407695	0	13	0	0	0
0	0.317143	14	1041	9	4	1
0	0.210769	15	45	9	1	1
0	0.151523	0	87	0	0	0
0	0.0315506	0	22	0	0	0
1	1.52382	9	0	5	47	1
1	1.4464	1	352	5	18	0
0	0.00351	0	79	0	0	0
0	0	0	74	0	0	0
0	0.0258	6	0	2	3	0
0	0.232533	6	203	2	0	1
0	0.137905	0	745	1	0	0
0	0.350154	0	342	1	1	0
0	0.0082	0	24	0	0	0
0	0	0	0	0	0	0
0	0	0	0	0	0	0
0	0.1662	3	1303	2	0	1
0	0.1934	5	3073	2	2	1
0	0	0	0	0	0	0
0	0.120333	0	73	0	0	0
0	0.221818	0	25	0	0	0
1	1.012	0	34	0	0	0
0	0.796	0	74	1	0	0
0	0.135975	1	83	1	0	1
0	0.0149273	1	87	0	0	0
0	0.434735	0	104	0	0	0
0	0.129375	1	0	0	2	0
0	0.006875	0	56	0	1	0
1	1.27077	1	349	0	0	0
0	0.489579	4	1133	0	0	0
0	0.155929	4	383	0	0	1
0	0.0533889	4	79	0	0	1
0	0.30168	0	185	1	0	1
0	0.124083	0	6	1	0	1
0	0.239	0	105	0	0	0
0	0	0	0	0	0	0
0	0.309071	5	285	0	0	0
0	0.716	14	781	0	1	1
0	0.2661	7	1183	9	2	0
1	1	3	4	9	1	1
0	0.0621667	4	100	9	0	1
0	0.00848421	0	84	0	0	0
0	0.00376667	0	16	0	0	0
0	0.305368	2	130	0	0	1
0	0.0477049	3	5	0	0	1
0	0.367429	0	23	0	0	1
0	0.00288882	0	17	0	0	1
0	0.0503777	0	324	0	0	1
0	0.5462	5	467	0	1	1
1	1.0005	0	195	0	6	0
0	0.0100625	3	14	2	0	0
0	0	0	4	2	0	0
0	0.137429	0	0	0	0	0
0	0.212	0	0	0	0	0
0	0.0807035	0	485	0	0	0
0	0	0	0	0	0	0
0	0.206	0	73	1	5	0
0	0.00956	0	36	1	3	0
0	0.00527	0	88	1	0	0
0	0.00405	0	35	0	0	0
0	0.002975	0	1	0	1	0
0	0.202	3	197	0	0	0
0	0.0137778	1	69	0	0	0
0	0.02004	0	326	0	3	0
0	0.3332	0	505	0	3	0
0	0.00157143	10	19	0	0	0
0	0.003	0	2	0	0	0
0	0.0190588	0	6	0	1	1
0	0.0018	0	12	0	1	0
0	0.015	0	18	0	0	0
0	0.27915	11	25	0	12	0
0	0.309	0	347	0	0	0
0	0.0506667	0	97	0	0	0
0	0.246	0	36	0	0	0
0	0.0668	0	0	0	0	0
0	0.1446	0	97	0	0	0
0	0	0	41	0	0	0
0	0.100366	0	92	0	0	0
0	0.0805005	0	322	0	0	0
0	0.0328818	0	16	0	0	0
0	0.000244215	0	97	0	1	0
0	0	0	12	0	0	0
0	0	0	733	0	0	0
0	0.140357	0	21	0	0	1
0	0.481445	0	15	0	0	1
0	0.157187	0	8	0	0	0
0	0.00657636	1	331	0	0	0
0	0.00888742	0	233	0	0	0
0	0.0504154	34	552	2	1	0
0	0.010073	6	5	2	0	1
0	0.0011	0	2	2	0	1
1	3.902	7	63	3	16	0
0	0.2661	20	249	3	8	1
0	0	0	1	0	0	1
0	0.0201	0	0	0	0	1
0	0.01985	0	102	0	0	0
0	0.0602857	2	1	0	0	0
0	0.00014	1	54	0	0	0
0	0	0	19	0	0	0
0	0.3748	0	734	0	0	0
0	0.194	0	244	0	0	0
0	0.244	0	602	0	0	0
0	0.862	0	75	0	0	0
0	0.179733	0	318	1	3	1
0	0.197	1	428	1	0	1
0	0.2135	5	3547	1	5	1
0	0	1	2112	1	1	1
0	0.0472	0	98	0	0	0
0	0.00244	0	85	0	0	0
0	0.3965	2	309	0	0	0
0	0.272165	4	242	0	0	0
0	0.141167	0	219	0	0	0
0	0.146543	0	14	0	0	0
0	0.0025773	0	15	0	0	0
0	0.000146667	0	171	0	0	0
0	0.0408	1	71	1	0	0
0	0	0	39	1	0	0
0	0.0256667	1	56	1	0	0
0	0.096	7	192	1	2	0
0	0.351786	0	392	0	0	0
0	0.0748	1	92	0	0	0
0	0.542533	0	323	0	0	1
0	0.123267	1	87	0	1	0
1	1.01554	1	425	0	0	1
0	0.854305	1	100	0	0	0
1	1.14262	1	359	0	0	0
0	0.2584	4	147	0	0	0
0	0.0146	0	21	0	0	0
1	1.082	3	359	0	0	0
0	0.146	0	100	0	0	0
0	0.860286	0	59	0	0	0
0	0.0056	0	23	0	0	0
0	0.0141	0	24	0	0	0
0	0.510073	1	85	0	0	1
0	0.110714	0	20	0	0	1
0	0.0274	5	146	0	0	0
0	0.0868	2	207	0	0	0
0	0.000186154	0	5	0	0	0
0	0	0	2	0	0	0
0	0.702	0	74	0	0	0
0	0	0	0	0	0	0
0	0.371471	0	46	0	0	1
0	0.409462	0	26	0	0	0
0	0.5409	0	51	0	0	0
0	0.0386667	0	14	0	0	0
1	2.09087	16	147	1	9	0
0	0.733795	6	68	1	10	0
1	1.64412	8	152	1	10	0
1	1.44	1	0	1	4	0
1	1.3	0	0	1	3	0
0	0.25	0	0	1	1	0
0	0.0400062	0	20	1	0	0
1	1.00015	0	309	1	1	0
0	0.377558	2	301	1	0	0
0	0.105	0	107	0	0	0
0	0.036	0	39	0	0	0
0	0	0	10	0	0	0
0	0.2754	2	55	0	2	0
0	0.108568	7	41	0	0	1
0	0.172849	0	18	0	0	0
0	0.01435	3	26	1	6	0
1	1.22067	0	152	1	3	1
1	1	0	364	1	7	1
1	1.04406	0	529	1	0	0
1	1.302	0	59	1	0	0
0	0.19564	0	307	0	0	1
0	0.00946667	0	14	0	0	1
0	0.0877528	1	55	0	0	1
0	0.0675363	0	7	0	0	0
1	1.085	2	64	0	0	0
0	0.5798	2	171	0	0	1
0	0.0792	0	167	0	0	0
0	0.0705	0	70	0	0	1
0	0.0853153	0	35	0	0	0
0	0.0107683	0	0	0	0	0
0	0.932281	0	11	0	0	0
0	0.0319272	0	0	0	0	1
0	0.0024	0	5	0	2	0
0	0	0	2	0	0	0
0	0.17025	0	71	0	0	0
0	0.402	0	7	0	0	0
0	0.718	0	71	0	0	1
1	1.362	0	52	0	0	0
0	0.0401667	0	2	0	0	0
0	0	0	1	0	0	0
1	1.32933	4	4342	0	0	1
1	1.99204	2	1149	0	0	1
0	0.0001275	0	0	0	0	0
0	0.000136667	1	5	0	0	0
0	0.08792	3	72	0	1	1
0	0.02045	0	112	0	0	1
0	0.01675	5	79	1	0	0
0	0.00425	0	72	1	1	0
0	0.125	79	1282	35	35	0
0	0.0042	0	104	35	0	0
0	0.352621	4	333	0	0	1
0	0.470933	1	292	0	0	1
0	0.461333	1	97	0	0	0
1	1.05467	0	200	0	0	0
0	0.1881	0	515	0	0	1
0	0.00260733	0	593	0	0	1
0	0.359788	17	126	5	3	0
0	0.426	12	32	5	0	0
0	0.406	11	35	5	0	0
1	1.0532	0	605	5	9	0
0	0.162769	0	0	5	1	0
0	0.1996	0	218	5	20	0
0	0.0369177	0	72	0	0	1
0	0.021553	0	34	0	0	1
0	0.00173333	0	0	0	1	0
0	0.232038	2	3853	0	0	1
0	0.10104	3	0	2	7	1
0	0.413571	6	517	2	1	1
0	0.564	0	78	0	0	0
1	2.098	1	153	0	0	0
0	0.158343	11	303	3	3	0
0	0.0324	0	78	3	0	0
0	0.00736	3	1019	4	4	0
0	0	0	10	4	0	0
0	0	0	0	4	0	0
0	0	0	2	4	0	0
0	0.188862	19	157	12	9	1
1	1.50523	15	536	12	8	1
1	1.00015	4	67	12	4	1
0	0.137	0	2080	0	0	0
0	0.0117333	0	93	0	0	1
0	0.0531667	0	146	0	0	0
0	0.06252	0	135	0	0	0
0	0.0839444	1	396	0	0	1
0	0.0501429	0	103	0	0	1
0	0	0	28	0	0	0
0	0.0134815	2	34	0	0	0
0	0.00383667	0	2	0	0	1
0	0.03035	0	0	0	0	1
0	0.0556	0	19	0	0	1
0	0.0213847	0	1	0	0	1
0	0	0	0	0	0	0
0	0	0	0	0	0	0
0	0.51815	0	610	0	0	1
0	0.629	0	151	0	0	1
0	0	0	0	1	1	0
0	0.0014	0	0	1	0	0
0	0	0	1	1	0	0
0	0.290333	0	265	0	0	0
0	0.708667	0	287	0	0	0
0	0.4906	2	183	0	0	1
0	0.0377	0	30	0	0	1
0	0.286857	0	34	0	0	0
0	0.011	0	0	0	0	0
1	1.7761	41	480	0	0	0
1	1.3201	12	304	0	0	1
0	0.0146	1	209	0	0	0
0	0	0	0	0	0	0
0	0.092	0	13	0	0	0
0	0	0	0	0	0	0
0	0.049975	2	205	3	9	0
0	0.06865	0	169	3	2	0
0	0.1448	0	55	0	0	0
0	0.03	0	29	0	0	0
0	0.878857	0	185	1	0	0
0	0.923818	5	245	1	1	0
0	0.136548	3	190	0	0	1
0	0.021	0	62	0	0	1
0	0.0384648	0	18	0	0	0
0	0.242127	0	14	0	0	0
0	0	0	1	0	0	0
0	0.874	1	196	0	0	0
0	0.0803333	1	348	0	0	0
0	0	0	90	0	0	0
0	0.00209091	0	48	3	0	0
0	0.214667	2	33	3	0	0
1	1.052	0	46	0	0	0
0	0	0	5	0	0	0
0	0.246	0	88	0	0	0
0	0.165633	3	154	0	0	0
0	0	4	45	3	1	1
0	0	2	5	3	0	1
0	0.1025	2	4	3	6	1
0	0.0024	1	268	0	0	1
0	0	0	52	0	0	1
0	0.00367547	0	74	0	0	1
0	0	0	12	0	0	0
0	0.401	0	68	0	0	0
0	0.404615	0	45	0	1	0
0	0	3	9	0	0	1
0	0	0	1	0	0	0
0	0.123861	0	137	0	0	0
0	0.71939	0	87	0	0	0
0	0.2605	0	107	0	0	0
0	0.012	0	46	0	0	0
0	1	1	11	0	0	0
0	0.271495	0	14	0	0	0
0	0.101534	0	2	0	0	0
1	1.038	0	195	0	0	0
0	0.7605	0	177	0	0	0
0	0	1	20	1	0	1
0	0	0	7	1	0	0
0	0.003	0	110	0	0	0
0	0	0	0	0	0	0
1	3.12779	57	243	7	109	0
1	2.78475	20	215	7	54	0
0	0.00771429	0	18	0	0	0
0	0.00776	0	30	0	1	0
0	0	0	0	0	0	0
0	0.4455	0	21	0	0	0
0	0.24904	12	264	1	2	0
0	0.0107333	2	46	1	0	0
0	0.112	0	38	0	0	0
0	0.018639	0	3	0	0	1
0	0.00447685	2	2	0	0	0
0	0	0	0	0	0	1
0	0.28964	0	708	14	2	0
0	0.449531	1	2591	14	11	1
0	0.105188	0	505	0	0	0
0	0.0011447	0	19	0	0	0
0	0.1058	0	258	0	1	0
0	0.0775	3	176	0	0	0
0	0.0657143	2	292	0	0	0
1	1	2	132	0	0	0
0	3.9218e-06	0	164	2	0	1
0	0.00392316	0	28	2	2	1
1	1.0551	1	7	5	13	0
1	1.0001	0	4	5	4	0
0	0	2	405	1	1	1
0	0	2	248	1	0	0
0	0.140742	2	303	0	0	0
0	0.448437	1	16	0	0	0
0	0.00016	4	445	1	1	0
0	0.008	0	1	1	0	0
0	0	0	0	0	0	0
0	0.001825	0	163	0	0	0
0	0	0	252	0	0	0
0	0	0	228	0	0	0
0	0	0	11	0	0	0
0	0.072	0	15	0	0	0
0	0.1144	0	12	1	8	0
0	0.0412941	0	150	1	1	0
1	1.01309	1	166	1	59	0
0	0.291867	0	786	1	1	0
0	0.388333	0	101	1	0	0
0	0.076	1	287	0	0	0
0	0.251429	0	72	0	0	0
0	0	0	0	2	0	0
0	0.00639229	0	5	2	0	0
0	0	0	0	2	0	0
0	0.0051	0	9	0	1	0
0	0.037	2	132	0	4	0
0	0	0	1	0	0	0
0	0	0	1	0	0	0
0	0.0013	1	3	0	0	0
0	0.00211765	1	4	0	1	0
0	0.272478	0	105	0	0	1
0	0.171465	0	84	0	0	0
0	0.264458	0	111	0	0	0
0	0.0258333	0	36	0	0	0
0	0.161111	0	33	0	0	0
0	0.01685	0	133	1	0	0
0	0.7216	2	165	1	2	0
0	0.245	0	28	0	0	0
0	0.121	0	75	0	0	0
0	0	0	105	0	0	0
0	0.064	1	27	0	0	0
0	0.0272	5	105	0	0	0
0	0	6	10	0	0	1
0	0.04589	0	45	0	0	0
0	0.04314	1	86	0	0	0
0	0.160933	4	65	0	0	0
0	0.0500386	4	50	0	0	0
1	1.00154	4	90	0	0	0
0	0.323333	0	17	0	0	0
0	0.166733	0	261	0	0	1
0	0.082	0	64	0	0	0
0	0.0479111	1	111	0	0	1
0	0.0447333	0	840	0	0	1
0	0	0	3	0	0	0
0	0.0713333	0	184	0	0	1
0	0	0	5	0	0	1
0	0	0	48	0	0	0
0	0.026	0	1024	0	0	0
0	0	0	68	0	0	0
0	0	0	21	0	0	0
0	0.006	0	0	0	0	0
0	0.0114571	0	1729	0	1	0
0	0	0	1	0	0	0
0	0	0	5	0	0	0
0	0.0152	0	28	0	0	0
0	0.1282	0	10	0	0	0
0	0	0	11	0	0	0
0	0	0	4	0	0	0
1	1.152	2	95	1	0	0
0	0	1	69	1	1	0
0	0.12475	0	215	0	0	0
0	0.135747	0	85	0	1	0
0	0.155008	0	134	0	0	0
0	0.362	0	105	0	0	0
0	0	0	1	0	0	0
0	0.1104	0	18	0	0	0
0	0.0584	0	34	0	0	0
0	0.00016	10	8	0	0	1
0	0	0	1	0	0	1
0	0.182876	8	241	0	2	0
0	0.123824	2	208	0	0	0
0	0.5586	6	277	0	0	1
0	0.227	0	106	0	0	0
0	0.0592857	0	41	0	1	0
0	0.0645	0	88	0	0	0
1	1.39021	0	56	0	0	0
1	1.57024	0	140	0	0	0
1	1.35021	1	29	0	7	0
1	1.44022	0	42	0	0	0
1	1.2702	0	48	0	0	0
0	0.00826667	2	86	0	0	0
0	0.00431429	0	40	0	0	0
0	0.563229	26	1269	0	0	0
0	0.192067	7	175	0	0	0
1	1.202	0	0	0	0	0
0	0.302	0	0	0	0	0
0	0.2796	12	36	2	0	0
1	1	0	0	2	9	1
0	0	0	0	2	0	0
0	0.0233582	5	116	1	0	1
0	0.00707785	0	3	1	1	1
0	0.04125	0	563	0	0	1
0	0.047	0	55	0	0	0
0	0.3502	3	0	2	13	0
0	0.415545	5	373	2	0	0
0	0	0	4	0	0	0
0	0.00989011	1	9	0	0	1
0	0.314	0	0	0	0	0
0	6.88109e-09	0	85	0	0	0
0	0.718819	0	849	0	0	0
0	0.0301	0	133	0	0	0
0	0.556	0	107	0	0	0
0	0	0	1	0	0	0
0	0	0	0	0	0	1
0	0.0101621	0	78	0	0	0
0	0.00716692	0	22	0	0	0
0	0.0315625	0	13	2	0	0
1	1.00036	0	0	2	5	0
0	0.0744	0	23	2	0	0
0	0.0447133	0	1	0	0	1
0	0.0697075	0	11	0	0	1
0	0.082	0	49	0	0	0
0	0.01005	0	132	0	0	1
0	0	0	6	0	0	0
0	0.0673333	0	4	0	0	1
0	0	0	6	0	0	1
0	0.074	0	2	0	0	0
0	0	0	0	0	0	0
1	1.0305	11	0	2	20	0
1	1.00697	6	23	2	23	1
0	0.7113	13	811	0	0	1
0	0	0	0	0	0	1
0	0.0052	6	595	3	2	1
0	0	3	29	3	0	0
0	0	0	0	1	1	1
0	0	0	0	1	0	0
0	0.085759	2	79	0	0	0
0	0.0757613	0	18	0	0	0
0	0.000347294	0	7	0	0	1
0	0.021553	0	3	0	0	1
0	0	0	3	0	0	1
0	0.0057	0	118	1	1	0
0	0.00866667	0	1	1	0	0
0	0.0203333	2	91	1	0	0
0	0.00417143	10	11	3	1	0
0	0	4	51	3	2	1
0	0.411167	0	134	0	0	1
0	0.0788	0	78	0	0	0
0	0.001	0	7	0	0	0
0	0	0	0	0	0	0
0	0	0	0	0	0	0
0	0.259051	0	219	0	0	1
0	0.0846119	0	118	0	0	0
0	0.100015	6	56	8	4	1
0	0.00290045	4	0	8	2	1
1	1.00015	15	244	8	7	1
0	0.00391872	0	42	0	0	1
0	0.950258	0	57	0	0	1
0	0.123667	0	0	4	4	0
0	0.321714	0	14	4	7	0
0	0.486	0	4	4	4	0
0	0.00028	0	5	0	0	0
0	2.21053e-05	0	26	0	0	0
1	1.41598	0	92	0	0	0
0	0.615414	0	81	0	0	0
0	0.00997037	0	280	0	0	1
0	0.1042	0	0	0	0	1
0	0.0129333	0	159	0	0	0
0	0.0109333	0	285	0	0	0
0	0.037	2	20	0	0	0
0	0.103667	3	4	0	0	0
0	0.100833	0	92	0	0	0
0	0.465714	0	140	0	0	0
0	0	0	3	3	0	0
0	0.13	1	56	3	3	0
0	1.25e-06	3	0	0	0	0
0	7.18644e-06	8	43	0	0	1
0	0.2296	6	668	0	0	0
0	0.00544	0	44	0	0	0
0	0.0524296	0	311	0	0	0
0	0.025777	0	34	0	0	0
0	0.110667	0	80	1	1	0
0	0	1	0	1	0	0
0	0.0320334	10	22	0	0	0
0	0	6	1	0	0	0
0	0	0	29	0	0	0
0	0.00633333	0	56	0	0	0
0	0.0024	1	62	0	0	1
0	0	0	1	0	0	0
0	0.0766097	3	532	0	0	0
0	0.0104293	0	91	0	0	1
0	0.0455	0	0	0	0	0
0	0.0146667	0	6	0	0	0
1	6.132	16	38	5	10	1
1	4.6708	23	144	5	10	1
0	0.112	0	0	0	0	0
0	0.0451667	0	2	0	0	0
0	0.0142932	0	19	0	0	1
0	0.00785083	0	0	0	0	1
0	0.653143	2	260	0	0	0
1	1.063	1	65	0	0	0
0	0.199	0	59	1	2	0
0	0	0	7	1	0	0
0	0.19	4	411	1	1	0
0	0.0103333	3	9	1	1	0
0	0	0	0	1	0	0
0	0.607044	0	55	0	0	0
0	0	0	18	0	0	0
0	0.000366667	0	0	0	0	0
0	0.0067	0	166	0	0	0
0	0.021	0	0	0	0	0
0	0	1	2374	0	0	0
0	0	0	2	0	0	0
0	0.036	7	148	0	0	0
0	0.0062	3	123	0	0	0
0	0.08262	0	38	0	0	1
0	0.267333	0	7	0	0	1
0	0.475125	0	604	0	0	1
0	0.338	0	47	0	0	0
0	0.8175	1	1	2	2	0
0	0.422	0	0	2	0	0
0	0.19975	2	872	0	0	0
0	0.188367	1	125	0	1	1
0	0.353444	3	1073	0	0	1
0	0.0230303	0	184	0	0	1
0	0	4	20	3	0	0
0	0	1	11	3	0	0
0	0.000275	1	8	3	0	0
0	0.02415	0	181	0	0	0
0	0	0	74	0	0	0
0	0.0226	0	98	0	0	0
0	0	0	10	0	0	0
0	0.217875	0	482	0	0	0
0	0.212625	0	98	0	0	1
0	0.392996	2	28	4	10	0
0	0.013	1	1	4	2	0
0	0.301389	0	247	4	3	0
0	0.00802857	0	31	0	0	1
0	0.1142	1	32	0	0	1
1	1	35	71	9	6	1
0	0.725714	21	66	9	0	1
0	0.304	0	13	9	0	0
0	0.565	2	886	1	4	1
0	0.0404	0	26	1	0	1
0	0.0556666	0	70	0	1	0
0	0.102554	0	0	0	0	0
0	0	2	11	0	0	0
0	0	0	0	0	0	0
0	0.0334584	13	1388	0	0	1
0	0.0802994	0	185	0	0	0
0	0.170333	0	65	0	0	0
0	0.1155	0	130	0	0	0
0	0.014	1	1	0	0	0
0	0	0	0	0	0	0
0	0.0291429	5	14	0	0	0
0	0	0	8	0	0	0
0	0.0286529	0	48	0	0	0
0	0	0	20	0	0	0
0	0.102832	2	261	0	0	0
0	0.0567123	0	0	0	0	0
0	0.000131	0	68	0	0	0
0	0.000176	0	111	0	0	1
0	0.41895	3	97	2	1	1
0	0.9884	3	206	2	6	1
0	0.163333	5	0	1	7	0
0	0.0406667	1	0	1	0	0
0	0.0016	0	13	0	0	1
0	0.0054	0	0	0	1	1
0	0.0655	1	45	0	0	1
0	0.0052	0	35	0	0	0
0	0.0447143	0	188	0	0	1
0	0.0237	7	27	9	5	1
0	0.0642	5	1	9	2	0
0	0	0	21	0	0	1
0	0.12	0	15	0	0	0
0	0.0240723	0	37	1	1	0
0	0.173904	0	105	1	2	0
0	0.00936667	0	250	0	0	1
0	0.231714	0	587	0	0	0
0	0.0501667	0	8	0	1	0
0	0.0122	0	0	0	1	0
0	0	0	3	0	1	0
0	0.351657	0	176	0	1	1
0	0.0168462	0	31	0	0	1
0	0.002125	0	1	0	0	1
0	0.0912	5	639	0	1	1
0	0.00755	1	148	0	0	1
0	0.00642082	0	169	0	0	0
0	0.00187773	0	34	0	0	0
0	0.00309267	10	0	31	24	0
0	0.8956	5	37	31	3	0
0	0.383857	2	20	31	2	0
0	0.288915	0	66	0	0	1
0	0.0368312	0	0	0	0	0
0	0.1968	18	1695	27	19	1
0	0.12254	4	273	27	5	1
0	0.102	0	1	0	0	1
0	0.308667	3	229	0	0	1
0	0.674571	1	175	5	0	0
0	0.228444	17	411	5	4	0
0	0.446313	1	409	0	0	1
0	0.891091	0	97	0	0	1
0	0	3	8	0	0	0
0	0	2	6	0	0	0
0	0.081	0	49	0	0	0
0	0.042	0	28	0	0	0
0	0.0173333	0	36	0	0	0
0	0	0	20	0	0	0
0	0.00158	0	47	0	0	0
0	0.811	0	70	0	0	0
0	0	0	7	0	0	0
0	0.114	0	101	0	0	0
0	0.2222	19	42	4	12	0
0	0.168	7	15	4	4	0
0	0.2624	1	49	4	1	0
0	0.9625	1	0	1	3	0
1	1	2	0	1	3	0
0	0.528235	5	117	1	4	0
0	0.0285714	0	0	1	8	0
0	0.620588	0	141	1	0	1
0	0.1388	4	36	0	0	1
0	0.0396	1	15	0	1	1
0	0	1	0	0	1	0
0	0.0091	0	89	0	0	0
0	0.00992	0	222	1	1	0
0	0	0	0	1	0	0
0	0	0	0	1	0	0
0	0.048	0	0	2	7	0
0	0.027	4	130	2	1	0
0	0.023	0	254	2	3	0
1	1.14033	1	21	1	6	0
1	1.0385	0	0	1	12	0
0	0.8304	0	270	1	2	0
0	0.634	0	4	0	4	0
0	0.0772	4	184	0	0	0
0	0.100267	1	275	0	0	0
0	0.1644	1	173	0	0	0
0	0.4516	0	324	1	2	0
0	0.7284	1	216	1	0	0
1	1.1013	0	62	0	0	0
0	0.887351	0	49	0	0	0
0	0.0024	0	3	0	1	0
0	0.051	0	46	0	0	0
0	0.07805	2	106	0	0	1
0	0.0852	2	82	0	0	1
0	0.00265	3	0	0	1	0
0	0.0133	1	50	0	0	0
0	0	0	0	7	0	0
0	0.047	18	54	7	1	0
0	0.126244	0	74	0	0	0
0	0.436875	3	2114	0	0	0
0	0.132128	6	32	0	2	0
0	0.664526	1	138	0	1	0
0	0.508444	2	408	2	14	0
0	0.363833	9	636	2	0	0
0	0.0059	0	0	0	0	0
0	0	1	2	0	0	0
0	0.616267	8	0	13	17	0
0	0.0516	6	103	13	11	0
0	0.00775	0	78	13	0	0
0	0.745	0	232	13	0	0
0	0.446111	2	105	0	0	1
0	0.101	0	23	0	0	0
0	0.108417	0	56	1	4	0
0	0.24525	0	0	1	1	0
0	0.0173333	0	14	0	1	0
0	0.242	0	4	0	2	0
0	0.0282	0	26	0	15	0
0	0.187514	3	128	0	0	0
0	0.0135548	0	19	0	0	0
1	1.186	20	0	10	28	1
0	0.661	2	30	10	10	1
0	0.07875	1	68	0	0	0
0	0	0	12	0	0	0
0	0.924333	8	63	2	10	1
1	1.1272	9	222	2	11	1
0	0.668056	5	187	2	5	0
0	0.0788095	0	0	0	5	0
0	0.2661	1	0	0	5	0
1	1.045	0	698	0	13	0
1	1.18267	0	351	0	1	0
1	1.01037	4	0	6	122	0
0	0.76065	1	0	6	125	0
0	0.148571	3	0	6	44	0
1	1.04948	12	2270	6	34	1
0	0.314857	2	326	6	3	0
0	0.2046	4	311	6	0	0
0	0.0901	1	502	6	0	0
0	0.503	0	101	0	0	1
0	0.01105	0	63	0	0	1
0	0	0	0	1	1	0
0	0.00699167	19	6911	1	17	1
0	0.246	0	16	1	3	0
0	0.583	2	47	1	2	0
0	0.412625	0	115	0	5	0
1	1.15556	2	239	0	2	1
0	0.138	0	252	0	4	1
1	1.6138	0	608	0	2	0
1	1.347	2	96	12	22	0
0	0.16	0	4	12	3	0
0	0.406	5	61	12	11	0
0	0.4328	3	81	12	9	0
0	0.311	0	143	1	2	0
0	0.4605	9	115	1	0	0
0	0.0882	7	135	1	0	1
0	0.0275641	0	5	0	2	1
0	0.168333	0	5	0	0	1
0	0.0524	0	0	2	2	1
0	0.002	0	0	2	3	1
0	0.4321	0	0	1	10	0
0	0.136733	0	82	1	7	0
1	1.03818	5	0	0	8	0
0	0.946	0	75	0	2	1
1	1.0005	0	21	0	9	0
0	0.0751429	0	0	0	1	0
0	0.4512	0	101	0	1	0
0	0.607879	1	116	2	8	1
0	0.0111	0	43	2	1	1
0	0	5	81	0	0	1
0	0.113727	0	240	0	1	1
0	0.013	0	123	0	2	1
1	1.041	0	109	0	3	0
0	0.1787	0	174	0	3	0
1	1.00029	5	0	2	19	0
1	1.10033	1	98	2	1	0
0	0.526579	1	4	3	8	0
0	0.16855	0	118	3	1	0
1	1.00053	13	328	2	5	0
0	0.412273	2	63	2	2	0
0	0.07036	3	4	5	15	0
0	0.00184	0	0	5	0	0
1	1.21564	38	104	1	17	0
0	0.0251667	0	0	1	0	0
0	0.139111	0	87	1	4	0
1	2.41421	7	71	1	17	0
0	0.0311485	0	70	1	1	0
0	0.145143	0	74	8	7	1
0	0.000524	3	0	8	2	0
0	0.198438	7	2859	4	23	1
0	0.0154223	1	327	4	3	1
0	0.000864	9	354	2	3	1
0	0.00586538	8	222	2	0	0
1	1.01533	2	0	1	0	1
0	0.8005	2	37	1	1	1
1	1.0176	0	102	1	0	0
0	0.000704	0	161	0	0	1
0	0.093824	0	443	0	7	1
0	0.00204	2	0	3	0	0
0	0.019332	4	147	3	1	1
1	1.042	7	0	0	6	0
0	0.1192	0	115	0	0	0
1	1.11	9	136	4	18	1
0	0.403182	15	105	4	9	1
1	1.08927	5	176	4	7	0
0	0.00719697	15	96	2	1	0
0	0.0296	3	159	2	1	1
1	3.46256	17	441	0	15	0
1	2.0734	7	106	0	0	0
1	1.57067	8	83	0	0	0
0	0.5631	8	153	1	23	0
0	0	0	11	1	1	0
1	1.22667	6	61	4	10	1
1	1.002	4	0	4	1	1
0	0	0	0	0	0	0
1	1.0986	1	448	0	0	1
0	0.2244	6	0	7	12	0
0	0.00924	17	431	7	6	0
0	0.00136667	0	0	0	1	0
0	0	0	0	0	1	0
0	0.84225	4	0	1	7	0
0	0.478769	6	90	1	1	1
1	2.3895	5	0	1	1	1
1	1	2	49	1	1	0
0	0.115349	0	0	0	4	0
0	0.5505	0	65	0	0	1
0	0.161	0	0	0	4	0
0	0	0	0	0	0	0
0	0.412	0	31	0	3	0
0	0.407	1	61	0	0	1
0	0.11184	0	0	0	0	1
0	0.30003	0	135	0	12	0
0	0.0365	0	316	0	0	1
0	0.393	11	5	0	5	0
1	1.422	3	24	0	1	0
0	0.00232	0	63	0	0	0
0	0	0	62	0	0	0
1	1.164	3	31	3	7	0
1	1.272	0	130	3	1	0
0	0.860667	0	233	3	3	1
1	1.07382	42	375	4	19	1
1	1.0406	39	288	4	4	1
1	1.1615	28	0	4	3	1
0	0.0085	2	18	1	6	0
0	0.368733	26	326	1	1	1
0	0.2251	31	315	1	0	1
0	0.0252	2	1	1	0	1
1	1.04487	46	149	14	29	0
0	0.0178	2	0	14	1	0
0	0.859321	23	373	14	2	1
0	0.0142857	0	15	1	1	0
0	0	0	12	1	0	0
0	0.218	0	173	1	1	0
0	0.26	0	23	1	0	0
0	0.0230769	6	102	1	0	0
0	0.914571	14	0	4	6	0
0	0.1382	6	223	4	3	0
1	1.476	3	0	0	8	0
0	0.851	2	50	0	0	0
0	0	9	0	0	0	0
0	0	0	1	0	0	0
0	0.00625	0	228	0	4	1
0	0	0	193	0	1	1
0	0.299375	0	1164	0	0	0
0	0.0024	0	91	0	0	1
0	0.00175	0	49	0	0	0
1	1.21185	1	0	0	4	0
0	0.768519	2	131	0	3	0
0	0.257455	0	20	0	4	0
0	0.287567	1	383	0	44	1
0	0.320667	4	11	0	5	0
0	0.102	0	0	0	0	0
1	1.12392	8	0	7	67	0
0	0.7647	8	393	7	58	0
0	0.602	4	369	7	11	0
0	0.518967	5	0	7	1	1
0	0.69265	2	943	7	5	0
[truncated: 4,285 more rows]
